# Supplementary material for: MTH1 Inhibition Alleviates Immune Suppression and Enhances the Efficacy of Anti-PD-L1 Immunotherapy in Experimental Mesothelioma
Source: Cancers (Basel). 2023 Oct 12;15(20):4962. doi: 10.3390/cancers15204962 (PMC10605650; doi:10.3390/cancers15204962)
Supplement: Supplementary file 1 [file cancers-15-04962-s001.zip]

Archive with 2 entries (2 files):
- cancers-2510909-supplementary.pdf
- supplementary file S1 ORIGINAL BLOTS.pdf
